# Supplementary material for: Amperometric Miniaturised Portable Enzymatic Nanobiosensor for the Ultrasensitive Analysis of a Prostate Cancer Biomarker
Source: J Funct Biomater. 2023 Mar 17;14(3):161. doi: 10.3390/jfb14030161 (PMC10056543; doi:10.3390/jfb14030161)
Supplement: Supplementary file 1 [file jfb-14-00161-s001.zip]

Archive with 1 entries (1 files):
- jfb-2261788-supplementary.pdf
